# Supplementary material for: Novel Potent Autophagy Inhibitor Ka-003 Inhibits Dengue Virus Replication
Source: Viruses. 2023 Sep 27;15(10):2012. doi: 10.3390/v15102012 (PMC10611120; doi:10.3390/v15102012)
Supplement: Supplementary file 1 [file viruses-15-02012-s001.zip]

Archive with 1 entries (1 files):
- viruses-2545422-supplementary.pdf
